# Supplementary material for: DriverSubNet: A Novel Algorithm for Identifying Cancer Driver Genes by Subnetwork Enrichment Analysis
Source: Front Genet. 2021 Feb 19;11:607798. doi: 10.3389/fgene.2020.607798 (PMC7933651; doi:10.3389/fgene.2020.607798)
Supplement: Supplementary Table 2 — A list of top 100 candidate-driver genes of four datasets. [file Table_2.XLS]

## Sheet: Sheet1
A list of top 100 candidate-driver genes of four datasets
BRCA	HNSC	KIRC	THCA
TP53	TP53	PRKCA	BRAF
GRB2	CREBBP	GRB2	GRB2
CREBBP	EGFR	CTNNB1	PRKCA
YWHAZ	EP300	FYN	SRC
SRC	SRC	SRC	CREBBP
SHC1	GRB2	TP53	FYN
MYC	MAPK1	EP300	TP53
EP300	CTNNB1	NR3C1	EGFR
CDK1	SMAD3	PRKCD	CSNK2A1
PTK2	SMAD2	RACK1	EP300
FYN	TGFBR1	CSNK2A1	SMAD3
CSNK2A1	CDK1	LCP2	FN1
EGFR	FYN	MAPK1	MAPK1
ESR1	ESR1	CREBBP	PIK3R1
MAPK1	ABL1	LCK	CTNNB1
LYN	AR	EGFR	TGFBR1
SMAD3	PIK3R1	RAF1	ESR1
RB1	RB1	SMAD3	CDK1
MAPK3	PTPN6	PIK3R1	MAPK3
TGFBR1	PTK2	PTPN6	SMAD2
PIK3R1	LYN	HDAC3	SHC1
CTNNB1	MAPK3	LYN	PLCG1
SMAD2	AKT1	SHC1	AR
NOTCH2	SHC1	PTPN11	PTPN6
CDH1	RELA	TGFBR1	PTPN11
AR	PTPN11	PDGFRB	AKT1
PAK1	MYC	RHOA	RB1
PTPN11	LCK	CDK1	LYN
AKT1	PRKCD	SKP1	LCK
BRCA1	HSP90AA1	FN1	RELA
MCL1	CASP3	CDC25C	PRKCD
RIPK2	PLCG1	MAPK3	ABL1
MDM4	ITGB1	SMAD2	CASP3
PLCG1	CASP8	CCR5	RAC1
ABL1	JAK2	PLCG1	STAT3
HDAC1	RAC1	AKT1	JAK2
PTPRC	NOTCH1	ESR1	CBL
PTPN6	CDK2	FANCD2	PTK2
STAT3	STAT3	YWHAZ	RAF1
PTK2B	MAPK14	AR	BRCA1
NTRK1	SP1	CASP3	SYK
IKBKB	CBL	ABL1	CAV1
RPS6KB1	STAT1	STAT3	HRAS
JUN	BRCA1	JAK2	MAPK14
JAK2	FHL2	SYK	SP1
RELA	CLDN1	JAK1	NR3C1
CASP3	TJP1	CDC25A	CRK
COPS5	PTK2B	HDAC1	HSP90AA1
LCK	STAT5A	CBL	TRAF6
RAF1	RASA1	IRAK2	MAPK8
PRKCD	HRAS	PTK2	STAT1
PAG1	PCNA	RAC1	PTK2B
HSP90AA1	RAF1	JUN	YWHAE
PRKDC	CDKN1A	RB1	CDC42
CDK2	GRIN2B	HSP90AA1	BCL2
CBL	JAK1	CAV1	NFKB1
IGF1R	BCL2	PTPRC	CASP8
INSR	MDM2	CDK2	RHOA
MAP3K3	NFKB1	RASA1	DCN
CEBPB	MCM2	STAT1	PRKCZ
MEF2D	VAV1	PTK2B	YWHAQ
CAV1	IRS1	VAV1	JAK1
JAK1	UBB	MAPK14	INSR
STAT1	CDC42	RELA	TJP1
SP1	NFKBIA	CDC42	CDK2
STAT5A	MCM7	MYC	RASA1
CDKN1A	CRK	CRK	PXN
YWHAQ	PXN	YWHAQ	VAV1
PCNA	BCL2L1	HRAS	JUP
BCL2	STAT5B	TRAF6	BCL2L1
SOCS1	KDR	IRS1	IGF1R
GSK3B	MAPK8	STAT5A	MYC
PTPN1	IGF1R	BRCA1	PAK1
MAPK14	PDGFRB	SP1	UBB
SOCS3	KIT	BCL2	FHL2
NR3C1	BRCA2	CASP8	PTPRC
GAB2	PIK3R2	CD44	STAT5A
RAC1	IKBKB	INSR	ITGB3
YWHAE	CDKN1B	BTK	BTK
BRCA2	IRS2	TJP1	IRS1
SYK	CDK4	NFKB1	KIT
CDC42	GRIN2A	PAK1	KRT18
UBB	CHEK2	PCNA	CEBPB
MAPK8	PTPN1	MAPK8	CDKN1A
VAV1	CCNB1	EZR	STAT5B
CRK	SMARCA4	KIT	CHUK
NCK1	ATM	PRKCZ	PCNA
MDM2	CDH1	VTN	CRKL
PDPK1	JUP	GSK3B	BAD
RHOA	GAB2	STAT5B	PML
HRAS	JAK3	CDKN1A	CDK4
RASA1	PARD3	PXN	CASP7
JUP	DAB2	UBB	PTPN1
IRS1	CUL1	BCL2L1	PIK3R2
TNFRSF1A	MCM3	NOTCH1	MAP3K5
TSC2	CHUK	MDM2	CASP9
PRKCZ	EPOR	ATM	CHEK2
MAPT	GHR	SNCA	IL6ST
PXN	SOCS1	KDR	DOK1
CDKN1B	MAP3K5	CRKL	NOTCH1
